# Supplementary material for: Quantitative, Targeted Analysis of Gut Microbiota Derived Metabolites Provides Novel Biomarkers of Early Diabetic Kidney Disease in Type 2 Diabetes Mellitus Patients
Source: Biomolecules. 2023 Jul 7;13(7):1086. doi: 10.3390/biom13071086 (PMC10377254; doi:10.3390/biom13071086)
Supplement: Supplementary file 1 [file biomolecules-13-01086-s001.zip]

Archive with 1 entries (1 files):
- biomolecules-2412821-supplementary.pdf
